# Supplementary material for: Physical Activity and Cardiorespiratory Fitness Are Beneficial for White Matter in Low-Fit Older Adults
Source: PLoS One. 2014 Sep 17;9(9):e107413. doi: 10.1371/journal.pone.0107413 (PMC4167864; doi:10.1371/journal.pone.0107413)
Supplement: Data S1 — The file contains the raw demographic, PA, CRF, DTI, and WMH data of the 103 participants. (XLSX) [file pone.0107413.s001.xlsx]

## Sheet: Sheet1
subject_ID	age(years)	gender(1=male,2=female)		average_daily_counts	valids_days_accelerometry	daily_sedentary(min)	daily_lightPA(min)	daily_moderatePA(min)	daily_vigorousPA(min)	daily_mod+vigPA(min)	ln(daily_mod+vigPA)	Vo2max(ml/kg/min)	Vo2max_without3outliers	WMHvolume(voxels)	ln(WMHvolume)	antCC_FA	SLF_FA	antCING_FA	TEMP_FA	HIPP_FA
1	60	2	30	169841	7	529.86	316.57	2	0	2	1.1	13.4	13.4	1740	7.46	0.62	0.43	0.45	0.33	0.55
2	73	2	30	213826	7	507	331.57	3.43	0	3.43	1.49	17.7	17.7	2100	7.65	0.67	0.47	0.42	0.35	0.56
3	73	2	26	79915.6	7	680.14	185.86	0.71	0	0.71	0.54	14.1	14.1	323	5.78	0.64	0.45	0.43	0.32	0.56
4	67	1	28	319440	7	439.14	405.86	18.43	0	18.43	2.97	32.1	32.1	175	5.16	0.7	0.43	0.47	0.37	0.6
5	70	2	29	159729	7	593.86	267.57	7.29	0	7.29	2.11	22.7	22.7	92	4.52	0.69	0.5	0.47	0.31	0.5
6	60	1	28	212247	7	590.57	266.71	16.14	0.14	16.29	2.85	30.3	30.3	589	6.38	0.71	0.48	0.51	0.34	0.53
7	72	2	26	130108	7	628.43	131.29	25.86	0	25.86	3.29	15.2	15.2	7	1.95	0.6	0.45	0.42	0.28	0.52
8	63	2	30	196170	8	517.88	239.88	21.38	0	21.38	3.11	21.6	21.6	1799	7.49	0.65	0.47	0.47	0.4	0.57
9	69	2	29	114836	7	546.29	232.14	3	0	3	1.39	15.7	15.7	294	5.68	0.69	0.52	0.51	0.35	0.59
10	78	1	28	126252	8	574.25	274.25	1.5	0	1.5	0.92	20.6	20.6	4216	8.35	0.6	0.41	0.4	0.31	0.51
11	60	1	28	224062	7	417	337.43	14.71	0	14.71	2.75	26.1	26.1	598	6.39	0.69	0.47	0.45
12	64	1	30	259185	7	589.71	299	25.14	0	25.14	3.26	27.2	27.2	155	5.04	0.72	0.45	0.44	0.34	0.55
13	69	2	30	245655	7	607.71	396.71	11.71	0	11.71	2.54	15.8	15.8	2658	7.89	0.71	0.48	0.47	0.33	0.52
14	60	2	30	185961	7	552.57	229.43	14.57	0	14.57	2.75	19.6	19.6	69	4.23	0.68	0.47	0.49	0.35	0.6
15	73	2	27	371561	7	390.14	407.57	34.71	0	34.71	3.58	19	19	520	6.25	0.74	0.47	0.49
16	71	2	28	183572	8	529.25	303.5	9	0	9	2.3	19.6	19.6	64	4.16	0.66	0.45	0.46	0.34	0.52
17	63	2	29	260514	7	434.86	324.14	22.71	0	22.71	3.17	18	18	153	5.03	0.73	0.46	0.48	0.31	0.55
18	69	2	27	109014	5	574	204.4	4.2	0	4.2	1.65	12	12	121	4.8	0.64	0.45	0.45	0.32	0.51
19	64	2	29	86157.7	7	549.71	190	1.14	0	1.14	0.76	16	16	517	6.25	0.67	0.46	0.42	0.34	0.51
20	69	2	29	170470	7	475.29	227.43	18.86	0	18.86	2.99	25.1	25.1	321	5.77	0.66	0.43	0.45	0.32	0.56
21	62	2	26	229220	7	585.71	272.43	24.71	0	24.71	3.25	26.9	26.9	30	3.4	0.67	0.48	0.48	0.33	0.59
22	75	2	29	249603	7	484.86	401	10.43	0	10.43	2.44	17.9	17.9	1217	7.1	0.69	0.47	0.48	0.41	0.52
23	72	2	30	100526	7	516.71	230.86	2	0	2	1.1	18.6	18.6	234	5.46	0.69	0.42	0.43	0.32	0.54
24	70	2	27	111985	7	678.43	229.43	6.71	0	6.71	2.04	21.1	21.1	872	6.77	0.66	0.44	0.48	0.34	0.5
25	64	1	28	293064	7	534.43	234.29	40.86	0.57	41.43	3.75	28.8	28.8	941	6.85	0.63	0.44	0.42	0.34	0.55
26	65	2	30	289765	7	601.29	356.71	21.43	0	21.43	3.11	22.8	22.8	103	4.63	0.65	0.49	0.46	0.34	0.6
27	68	2	30	140941	6	611.33	255.5	5.17	0	5.17	1.82	20	20	31	3.43	0.62	0.44	0.46	0.33	0.53
28	63	2	24	160116	7	474.57	237.57	11.14	0	11.14	2.5	20.3	20.3	83	4.42	0.67	0.48	0.46	0.31	0.53
29	71	1	28	112275	7	596.71	165.43	13	0	13	2.64	11.7	11.7	5416	8.6	0.65	0.44	0.45	0.32	0.55
30	64	2	29	179596	7	489.57	316.71	6.14	0	6.14	1.97	22.5	22.5	120	4.79	0.65	0.45	0.48	0.37	0.59
31	65	1	29	293563	7	492.29	347.71	28.86	0	28.86	3.4	23.8	23.8	621	6.43	0.69	0.45	0.41	0.37	0.55
32	60	2	26	144156	7	566.57	289.57	2.14	0	2.14	1.15	18.7	18.7	175	5.16	0.67	0.46	0.47	0.31	0.6
33	62	2	29	212488	6	415.67	327	10.67	0	10.67	2.46	20.5	20.5	639	6.46	0.7	0.45	0.46	0.32	0.57
34	60	2	30	282600	7	384.86	378	16	0	16	2.83	26	26	86	4.45	0.7	0.51	0.49	0.36	0.57
35	69	2	27	90728.3	6	646.17	162.83	0.83	0	0.83	0.61	13.9	13.9	7290	8.89	0.63	0.43	0.43	0.35	0.51
36	60	2	28	223258	2	402	241.5	29.5	0	29.5	3.42	15.9	15.9	79	4.37	0.7	0.48	0.5	0.32	0.54
37	64	1	30	56589	7	696.57	151	1.43	0	1.43	0.89	21	21	640	6.46	0.65	0.42	0.45	0.34	0.53
38	65	2	29	247783	7	538	316.29	19	0	19	3	21.9	21.9	347	5.85	0.65	0.42	0.42	0.33	0.5
39	61	2	29	162459	7	634.57	237.14	12.43	0	12.43	2.6	14.3	14.3	171	5.14	0.68	0.45	0.5	0.37	0.58
40	63	2	29	146083	6	507.83	258.83	2	0	2	1.1	17	17	575	6.35	0.68	0.49	0.48	0.34	0.57
41	65	2	29	171402	7	524.57	218.43	14.29	0	14.29	2.73	16.3	16.3	159	5.07	0.71	0.46	0.49	0.38	0.56
42	68	2	29	210713	8	560.5	319.88	7.63	0	7.63	2.15	20.5	20.5	415	6.03	0.72	0.48	0.48	0.37	0.6
43	63	2	30	182756	7	492.71	356.43	3.14	0	3.14	1.42	17	17	117	4.76	0.69	0.45	0.48	0.36	0.55
44	64	2	30	169942	6	497	302.83	6.83	0	6.83	2.06	20.5	20.5	17	2.83	0.63	0.45	0.41	0.34	0.54
45	60	1	30	219900	7	589.71	198.14	31.29	0	31.29	3.47	25.7	25.7	2318	7.75	0.72	0.49	0.47	0.36	0.58
46	68	2	28	63402.1	7	576.86	139.86	1.29	0	1.29	0.83	13.9	13.9	342	5.83	0.64	0.45	0.46	0.32	0.58
47	60	1	30	113396	7	590.71	234	2.29	0	2.29	1.19	25.1	25.1	512	6.24	0.69	0.46	0.5	0.34	0.6
48	65	2	27	224835	7	625	350.29	14.29	0	14.29	2.73	22.7	22.7	137	4.92	0.68	0.49	0.47	0.31	0.6
49	61	1	30	179360	7	574.86	264.71	9.14	0	9.14	2.32	21.7	21.7	346	5.85	0.68	0.49	0.52	0.32	0.56
50	64	2	27	225821	7	405.57	327.71	14.71	0	14.71	2.75	21.5	21.5	604	6.4	0.68	0.44	0.45	0.31	0.57
51	62	2	30	220690	6	391.17	271.17	13.5	0	13.5	2.67	16.6	16.6	179	5.19	0.65	0.47	0.44	0.28	0.59
52	74	1	26	205626	2	397.5	344	9.5	0	9.5	2.35	19.9	19.9	158	5.06	0.54	0.45	0.48	0.31	0.5
53	60	1	28	279888	7	601.14	298.43	26.29	0	26.29	3.31	34.2	34.2	2251	7.72	0.68	0.49	0.52	0.35	0.55
54	63	2	30	164529	7	476.43	253.43	5.86	0	5.86	1.93	20.9	20.9	159	5.07	0.67	0.47	0.46	0.29	0.56
55	60	2	30	151737	7	533.43	214.14	12.86	0	12.86	2.63	23.1	23.1	23	3.14	0.66	0.51	0.46	0.33	0.55
56	62	1	29	192732	3	604	230	22	0	22	3.14	26.7	26.7	291	5.67	0.67	0.45	0.5	0.35	0.52
57	62	2	30	263331	6	437.67	310.67	30.67	0	30.67	3.46	22	22	231	5.44	0.66	0.43	0.44	0.37	0.58
58	63	1	26	107484	2	560	139.5	10.5	0	10.5	2.44	20.9	20.9	9	2.2	0.68	0.51	0.46	0.35	0.57
59	67	1	29	109154	5	507	212.4	2.6	0	2.6	1.28	17.7	17.7	897	6.8	0.64	0.49	0.45	0.37	0.56
60	77	1	26	146645	3	407.67	227.67	7	0	7	2.08	16.5	16.5	10	2.3	0.68	0.48	0.48	0.33	0.53
61	75	1	29	88492.4	7	570.57	186.57	1.29	0	1.29	0.83	19.3	19.3	728	6.59	0.64	0.48	0.46	0.36	0.54
62	61	2	30	140450	6	480	244.67	4.33	0	4.33	1.67	18	18	165	5.11	0.65	0.48	0.43
63	68	2	27	155136	7	608.57	276.86	5	0	5	1.79	17.1	17.1	1279	7.15	0.65	0.44	0.45	0.36	0.52
64	66	1	29	328001	7	691.57	453.43	18.43	0	18.43	2.97	20.7	20.7	834	6.73	0.59	0.42	0.41
65	60	1	28	206193	7	486	287.57	10.86	0	10.86	2.47	27	27	3448	8.15	0.73	0.48	0.52	0.37	0.62
66	63	2	29	197209	7	562.71	236.14	23	0	23	3.18	15.5	15.5	141	4.95	0.63	0.45	0.44	0.31	0.55
67	61	1	28	124690	5	640	183.8	4.8	0	4.8	1.76	22.1	22.1	311	5.74	0.71	0.44	0.46	0.36	0.53
68	66	2	30	155643	7	473.57	229	8.43	0	8.43	2.24	18.1	18.1	2010	7.61	0.67	0.48	0.42	0.34	0.54
69	64	2	30	191333	7	509.29	346.14	3	0	3	1.39	19.3	19.3	399	5.99	0.61	0.41	0.46	0.27	0.54
70	65	2	27	76451.7	7	635.14	146.71	3	0	3	1.39	19.7	19.7	1220	7.11	0.69	0.46	0.51	0.35	0.58
71	65	1	28	162391	5	544	256.2	7.2	0	7.2	2.1	18.9	18.9	81	4.39	0.75	0.52	0.52	0.37	0.55
72	73	2	30	109169	7	567.57	218.14	5	0	5	1.79	15.6	15.6	939	6.84	0.7	0.5	0.53	0.32	0.58
73	70	2	26	93843.8	5	519.4	221.8	0.4	0	0.4	0.34	17.7	17.7	155	5.04	0.66	0.46	0.47	0.32	0.53
74	63	2	26	153035	6	572.5	225.33	9.5	0	9.5	2.35	22.3	22.3	953	6.86	0.59	0.49	0.44	0.35	0.51
75	64	2	30	118046	7	639.86	215.14	7.71	0	7.71	2.16	26.6	26.6	232	5.45	0.71	0.43	0.47	0.27	0.49
76	78	2	28	124928	7	531.86	207.29	8.86	0	8.86	2.29	16.3	16.3	3323	8.11	0.61	0.43	0.44	0.28	0.49
77	62	1	29	289735	7	473.57	360.14	23.29	0	23.29	3.19	36	36	69	4.23	0.59	0.46	0.45	0.34	0.57
78	61	2	29	193648	5	402.6	313.8	14.6	0	14.6	2.75	17.1	17.1	130	4.87	0.65	0.48	0.52	0.35	0.57
79	75	2	25	141141	5	344.8	343	2	0	2	1.1	13.1	13.1	707	6.56	0.58	0.39	0.43	0.31	0.57
80	70	1	25	125118	6	459.5	201.17	4.67	0	4.67	1.73	17.8	17.8	665	6.5	0.64	0.45	0.45	0.36	0.51
81	63	2	26	233644	7	463.57	353.29	9.57	0	9.57	2.36	17	17	245	5.5	0.66	0.47	0.45	0.31	0.53
82	60	1	29	179781	7	548.14	263.29	14.57	0	14.57	2.75	28	28	976	6.88	0.71	0.49	0.51	0.39	0.52
83	62	1	29	186493	5	499.4	207.4	16.8	0	16.8	2.88	18.8	18.8	284	5.65	0.67	0.49	0.5	0.35	0.61
84	63	1	26	325082	7	676.14	292.43	44.29	0	44.29	3.81	23.3	23.3	219	5.39	0.72	0.49	0.51	0.37	0.62
85	68	1	27	107415	7	570.14	166.14	10.43	0	10.43	2.44	18.6	18.6	108	4.68	0.73	0.51	0.5
86	64	2	30									16.4	16.4	323	5.78	0.63	0.46	0.47	0.31	0.54
87	65	1	29	73275.7	6	631.83	144.83	1.67	0	1.67	0.98	15.5	15.5	646	6.47	0.69	0.47	0.5	0.31	0.53
88	61	1	30	358034	7	364.14	382.86	38.71	0	38.71	3.68	41.8	41.8	423	6.05	0.63	0.48	0.46	0.42	0.56
89	66	2	30	398349	8	597.38	206	33.88	23.5	57.38	4.07	23.9	23.9	1	0	0.66	0.43	0.45	0.35	0.53
90	62	2	26	238408	7	536.14	310	27.43	0.57	28	3.37	27.6	27.6	733	6.6	0.54	0.45	0.42	0.3	0.47
91	61	2	30	325917	8	529.88	240.63	51.63	3.88	55.5	4.03	27.9	27.9	44	3.78	0.65	0.46	0.45	0.37	0.53
92	62	1	28	404826	7	423.29	285.57	18.86	28.29	47.14	3.87	42.8	42.8	379	5.94	0.71	0.49	0.54	0.36	0.57
93	61	2	30	116078	5	541.4	252.2	1	0	1	0.69	12.9	12.9	1142	7.04	0.66	0.47	0.45	0.32	0.52
94	67	2	30	259769	7	568	288.43	32.86	0	32.86	3.52	17.9	17.9	108	4.68	0.65	0.42	0.42	0.32	0.51
95	62	2	29	433428	7	512.29	302.43	31.86	17.57	49.43	3.92	41.9		26	3.26	0.72	0.49	0.52	0.35	0.58
96	61	2	30	302437	7	638.43	213.86	43.14	0	43.14	3.79	37.8		124	4.82	0.7	0.45	0.48	0.32	0.58
97	63	2	28	213830	7	529.71	338.86	10.43	0	10.43	2.44	21.7	21.7	163	5.09	0.66	0.48	0.45	0.35	0.58
98	69	2	28	226877	7	492.57	245.57	24.43	0.14	24.57	3.24			232	5.45	0.67	0.43	0.42	0.33	0.52
99	72	2	30	337072	8	400	451	6.63	0	6.63	2.03	30.7	30.7	3131	8.05	0.66	0.47	0.45	0.35	0.51
100	67	2	29	190373	8	349.88	332.25	6.63	0	6.63	2.03	18.9	18.9	173	5.15	0.68	0.49	0.53	0.38	0.58
101	65	1	30	206011	7	468.71	207.71	24.86	0	24.86	3.25	31.9	31.9	1870	7.53	0.67	0.45	0.47	0.35	0.5
102	70	2	30	484181	7	434.57	332.57	65.57	7.86	73.43	4.31	26.2	26.2	96	4.56	0.59	0.44	0.44	0.33	0.51
103	65	2	29	270111	7	489.14	336.57	22.43	0.86	23.29	3.19	29.1	29.1	167	5.12	0.66	0.47	0.52	0.37	0.56
